# Supplementary material for: Agouti-Signaling Protein and Melanocortin-1-Receptor Mutations Associated with Coat Color Phenotypes in Fallow Deer (Dama dama)
Source: Genes (Basel). 2024 Aug 11;15(8):1055. doi: 10.3390/genes15081055 (PMC11353312; doi:10.3390/genes15081055)
Supplement: Supplementary file 1 [file genes-15-01055-s001.zip]

Archive with 1 entries (1 files):
- genes-3149892-supplementary.pdf
